# Supplementary material for: Architecture of the native major royal jelly protein 1 oligomer
Source: Nat Commun. 2018 Aug 22;9:3373. doi: 10.1038/s41467-018-05619-1 (PMC6105727; doi:10.1038/s41467-018-05619-1)
Supplement: Supplementary file 3 — Supplementary Data 1 [file 41467_2018_5619_MOESM3_ESM.txt]

2.32E-02	8.64E+02
2.34E-02	8.58E+02
2.36E-02	8.52E+02
2.37E-02	8.48E+02
2.39E-02	8.45E+02
2.41E-02	8.40E+02
2.42E-02	8.36E+02
2.44E-02	8.30E+02
2.45E-02	8.25E+02
2.47E-02	8.22E+02
2.49E-02	8.19E+02
2.50E-02	8.13E+02
2.52E-02	8.06E+02
2.54E-02	8.02E+02
2.55E-02	7.99E+02
2.57E-02	7.95E+02
2.59E-02	7.88E+02
2.60E-02	7.85E+02
2.62E-02	7.80E+02
2.63E-02	7.73E+02
2.65E-02	7.67E+02
2.67E-02	7.63E+02
2.68E-02	7.59E+02
2.70E-02	7.56E+02
2.72E-02	7.52E+02
2.73E-02	7.47E+02
2.75E-02	7.43E+02
2.76E-02	7.39E+02
2.78E-02	7.34E+02
2.80E-02	7.29E+02
2.81E-02	7.25E+02
2.83E-02	7.19E+02
2.85E-02	7.15E+02
2.86E-02	7.11E+02
2.88E-02	7.08E+02
2.89E-02	7.04E+02
2.91E-02	6.98E+02
2.93E-02	6.94E+02
2.94E-02	6.90E+02
2.96E-02	6.86E+02
2.98E-02	6.83E+02
2.99E-02	6.76E+02
3.01E-02	6.70E+02
3.02E-02	6.68E+02
3.04E-02	6.62E+02
3.06E-02	6.56E+02
3.07E-02	6.52E+02
3.09E-02	6.48E+02
3.11E-02	6.44E+02
3.12E-02	6.40E+02
3.14E-02	6.36E+02
3.16E-02	6.32E+02
3.17E-02	6.26E+02
3.19E-02	6.21E+02
3.20E-02	6.18E+02
3.22E-02	6.13E+02
3.24E-02	6.08E+02
3.25E-02	6.03E+02
3.27E-02	5.98E+02
3.29E-02	5.94E+02
3.30E-02	5.90E+02
3.32E-02	5.85E+02
3.33E-02	5.80E+02
3.35E-02	5.77E+02
3.37E-02	5.73E+02
3.38E-02	5.69E+02
3.40E-02	5.64E+02
3.42E-02	5.59E+02
3.43E-02	5.54E+02
3.45E-02	5.49E+02
3.46E-02	5.46E+02
3.48E-02	5.42E+02
3.50E-02	5.38E+02
3.51E-02	5.34E+02
3.53E-02	5.28E+02
3.55E-02	5.24E+02
3.56E-02	5.20E+02
3.58E-02	5.15E+02
3.60E-02	5.11E+02
3.61E-02	5.06E+02
3.63E-02	5.03E+02
3.64E-02	4.99E+02
3.66E-02	4.96E+02
3.68E-02	4.92E+02
3.69E-02	4.87E+02
3.71E-02	4.81E+02
3.73E-02	4.78E+02
3.74E-02	4.75E+02
3.76E-02	4.71E+02
3.77E-02	4.67E+02
3.79E-02	4.62E+02
3.81E-02	4.58E+02
3.82E-02	4.55E+02
3.84E-02	4.49E+02
3.86E-02	4.45E+02
3.87E-02	4.42E+02
3.89E-02	4.39E+02
3.90E-02	4.34E+02
3.92E-02	4.30E+02
3.94E-02	4.25E+02
3.95E-02	4.20E+02
3.97E-02	4.16E+02
3.99E-02	4.13E+02
4.00E-02	4.09E+02
4.02E-02	4.06E+02
4.03E-02	4.02E+02
4.05E-02	3.98E+02
4.07E-02	3.94E+02
4.08E-02	3.91E+02
4.10E-02	3.86E+02
4.12E-02	3.82E+02
4.13E-02	3.77E+02
4.15E-02	3.74E+02
4.17E-02	3.72E+02
4.18E-02	3.69E+02
4.20E-02	3.66E+02
4.21E-02	3.61E+02
4.23E-02	3.56E+02
4.25E-02	3.52E+02
4.26E-02	3.50E+02
4.28E-02	3.47E+02
4.30E-02	3.42E+02
4.31E-02	3.38E+02
4.33E-02	3.35E+02
4.34E-02	3.33E+02
4.36E-02	3.30E+02
4.38E-02	3.26E+02
4.39E-02	3.22E+02
4.41E-02	3.20E+02
4.43E-02	3.16E+02
4.44E-02	3.13E+02
4.46E-02	3.10E+02
4.47E-02	3.07E+02
4.49E-02	3.03E+02
4.51E-02	2.99E+02
4.52E-02	2.96E+02
4.54E-02	2.94E+02
4.56E-02	2.91E+02
4.57E-02	2.87E+02
4.59E-02	2.84E+02
4.60E-02	2.81E+02
4.62E-02	2.79E+02
4.64E-02	2.75E+02
4.65E-02	2.73E+02
4.67E-02	2.70E+02
4.69E-02	2.66E+02
4.70E-02	2.62E+02
4.72E-02	2.60E+02
4.74E-02	2.58E+02
4.75E-02	2.56E+02
4.77E-02	2.54E+02
4.78E-02	2.51E+02
4.80E-02	2.48E+02
4.82E-02	2.45E+02
4.83E-02	2.42E+02
4.85E-02	2.39E+02
4.87E-02	2.36E+02
4.88E-02	2.34E+02
4.90E-02	2.31E+02
4.91E-02	2.29E+02
4.93E-02	2.26E+02
4.95E-02	2.23E+02
4.96E-02	2.21E+02
4.98E-02	2.20E+02
5.00E-02	2.18E+02
5.01E-02	2.15E+02
5.03E-02	2.13E+02
5.04E-02	2.10E+02
5.06E-02	2.08E+02
5.08E-02	2.05E+02
5.09E-02	2.03E+02
5.11E-02	2.01E+02
5.13E-02	1.99E+02
5.14E-02	1.97E+02
5.16E-02	1.95E+02
5.18E-02	1.93E+02
5.19E-02	1.91E+02
5.21E-02	1.88E+02
5.22E-02	1.86E+02
5.24E-02	1.84E+02
5.26E-02	1.83E+02
5.27E-02	1.81E+02
5.29E-02	1.79E+02
5.31E-02	1.77E+02
5.32E-02	1.75E+02
5.34E-02	1.74E+02
5.35E-02	1.73E+02
5.37E-02	1.71E+02
5.39E-02	1.69E+02
5.40E-02	1.67E+02
5.42E-02	1.65E+02
5.44E-02	1.64E+02
5.45E-02	1.62E+02
5.47E-02	1.60E+02
5.48E-02	1.58E+02
5.50E-02	1.57E+02
5.52E-02	1.56E+02
5.53E-02	1.54E+02
5.55E-02	1.53E+02
5.57E-02	1.51E+02
5.58E-02	1.49E+02
5.60E-02	1.48E+02
5.61E-02	1.48E+02
5.63E-02	1.47E+02
5.65E-02	1.45E+02
5.66E-02	1.44E+02
5.68E-02	1.43E+02
5.70E-02	1.41E+02
5.71E-02	1.39E+02
5.73E-02	1.38E+02
5.75E-02	1.36E+02
5.76E-02	1.35E+02
5.78E-02	1.34E+02
5.79E-02	1.33E+02
5.81E-02	1.31E+02
5.83E-02	1.30E+02
5.84E-02	1.29E+02
5.86E-02	1.29E+02
5.88E-02	1.28E+02
5.89E-02	1.27E+02
5.91E-02	1.25E+02
5.92E-02	1.23E+02
5.94E-02	1.22E+02
5.96E-02	1.21E+02
5.97E-02	1.21E+02
5.99E-02	1.21E+02
6.01E-02	1.19E+02
6.02E-02	1.18E+02
6.04E-02	1.17E+02
6.05E-02	1.16E+02
6.07E-02	1.16E+02
6.09E-02	1.14E+02
6.10E-02	1.13E+02
6.12E-02	1.13E+02
6.14E-02	1.12E+02
6.15E-02	1.12E+02
6.17E-02	1.12E+02
6.19E-02	1.11E+02
6.20E-02	1.10E+02
6.22E-02	1.09E+02
6.23E-02	1.07E+02
6.25E-02	1.06E+02
6.27E-02	1.05E+02
6.28E-02	1.05E+02
6.30E-02	1.04E+02
6.32E-02	1.04E+02
6.33E-02	1.03E+02
6.35E-02	1.03E+02
6.36E-02	1.02E+02
6.38E-02	1.02E+02
6.40E-02	1.01E+02
6.41E-02	9.94E+01
6.43E-02	9.84E+01
6.45E-02	9.82E+01
6.46E-02	9.78E+01
6.48E-02	9.67E+01
6.49E-02	9.59E+01
6.51E-02	9.54E+01
6.53E-02	9.57E+01
6.54E-02	9.52E+01
6.56E-02	9.49E+01
6.58E-02	9.47E+01
6.59E-02	9.40E+01
6.61E-02	9.30E+01
6.62E-02	9.22E+01
6.64E-02	9.18E+01
6.66E-02	9.18E+01
6.67E-02	9.17E+01
6.69E-02	9.15E+01
6.71E-02	9.09E+01
6.72E-02	9.05E+01
6.74E-02	8.98E+01
6.76E-02	8.93E+01
6.77E-02	8.89E+01
6.79E-02	8.85E+01
6.80E-02	8.82E+01
6.82E-02	8.80E+01
6.84E-02	8.76E+01
6.85E-02	8.73E+01
6.87E-02	8.71E+01
6.89E-02	8.62E+01
6.90E-02	8.59E+01
6.92E-02	8.56E+01
6.93E-02	8.51E+01
6.95E-02	8.42E+01
6.97E-02	8.32E+01
6.98E-02	8.30E+01
7.00E-02	8.33E+01
7.02E-02	8.33E+01
7.03E-02	8.35E+01
7.05E-02	8.29E+01
7.06E-02	8.20E+01
7.08E-02	8.17E+01
7.10E-02	8.15E+01
7.11E-02	8.12E+01
7.13E-02	8.08E+01
7.15E-02	8.09E+01
7.16E-02	8.11E+01
7.18E-02	8.08E+01
7.19E-02	8.03E+01
7.21E-02	7.97E+01
7.23E-02	7.91E+01
7.24E-02	7.90E+01
7.26E-02	7.88E+01
7.28E-02	7.83E+01
7.29E-02	7.84E+01
7.31E-02	7.83E+01
7.33E-02	7.80E+01
7.34E-02	7.77E+01
7.36E-02	7.72E+01
7.37E-02	7.68E+01
7.39E-02	7.70E+01
7.41E-02	7.69E+01
7.42E-02	7.66E+01
7.44E-02	7.65E+01
7.46E-02	7.65E+01
7.47E-02	7.63E+01
7.49E-02	7.57E+01
7.50E-02	7.47E+01
7.52E-02	7.44E+01
7.54E-02	7.44E+01
7.55E-02	7.48E+01
7.57E-02	7.46E+01
7.59E-02	7.41E+01
7.60E-02	7.39E+01
7.62E-02	7.40E+01
7.63E-02	7.43E+01
7.65E-02	7.40E+01
7.67E-02	7.34E+01
7.68E-02	7.29E+01
7.70E-02	7.23E+01
7.72E-02	7.16E+01
7.73E-02	7.18E+01
7.75E-02	7.28E+01
7.77E-02	7.26E+01
7.78E-02	7.19E+01
7.80E-02	7.15E+01
7.81E-02	7.09E+01
7.83E-02	7.04E+01
7.85E-02	7.05E+01
7.86E-02	7.09E+01
7.88E-02	7.12E+01
7.90E-02	7.09E+01
7.91E-02	7.02E+01
7.93E-02	6.99E+01
7.94E-02	7.06E+01
7.96E-02	7.08E+01
7.98E-02	7.04E+01
7.99E-02	6.93E+01
8.01E-02	6.86E+01
8.03E-02	6.84E+01
8.04E-02	6.85E+01
8.06E-02	6.81E+01
8.07E-02	6.77E+01
8.09E-02	6.78E+01
8.11E-02	6.76E+01
8.12E-02	6.75E+01
8.14E-02	6.73E+01
8.16E-02	6.74E+01
8.17E-02	6.73E+01
8.19E-02	6.71E+01
8.20E-02	6.66E+01
8.22E-02	6.68E+01
8.24E-02	6.67E+01
8.25E-02	6.63E+01
8.27E-02	6.61E+01
8.29E-02	6.57E+01
8.30E-02	6.51E+01
8.32E-02	6.50E+01
8.34E-02	6.45E+01
8.35E-02	6.42E+01
8.37E-02	6.40E+01
8.38E-02	6.37E+01
8.40E-02	6.34E+01
8.42E-02	6.32E+01
8.43E-02	6.32E+01
8.45E-02	6.32E+01
8.47E-02	6.30E+01
8.48E-02	6.24E+01
8.50E-02	6.19E+01
8.51E-02	6.16E+01
8.53E-02	6.15E+01
8.55E-02	6.14E+01
8.56E-02	6.17E+01
8.58E-02	6.18E+01
8.60E-02	6.12E+01
8.61E-02	6.09E+01
8.63E-02	6.07E+01
8.64E-02	6.07E+01
8.66E-02	6.03E+01
8.68E-02	5.99E+01
8.69E-02	5.96E+01
8.71E-02	5.93E+01
8.73E-02	5.94E+01
8.74E-02	5.91E+01
8.76E-02	5.87E+01
8.77E-02	5.88E+01
8.79E-02	5.84E+01
8.81E-02	5.78E+01
8.82E-02	5.78E+01
8.84E-02	5.75E+01
8.86E-02	5.71E+01
8.87E-02	5.68E+01
8.89E-02	5.67E+01
8.91E-02	5.70E+01
8.92E-02	5.66E+01
8.94E-02	5.59E+01
8.95E-02	5.53E+01
8.97E-02	5.51E+01
8.99E-02	5.52E+01
9.00E-02	5.50E+01
9.02E-02	5.47E+01
9.04E-02	5.45E+01
9.05E-02	5.41E+01
9.07E-02	5.40E+01
9.08E-02	5.38E+01
9.10E-02	5.35E+01
9.12E-02	5.32E+01
9.13E-02	5.26E+01
9.15E-02	5.20E+01
9.17E-02	5.22E+01
9.18E-02	5.20E+01
9.20E-02	5.17E+01
9.21E-02	5.18E+01
9.23E-02	5.16E+01
9.25E-02	5.08E+01
9.26E-02	5.04E+01
9.28E-02	5.03E+01
9.30E-02	5.04E+01
9.31E-02	4.98E+01
9.33E-02	4.95E+01
9.35E-02	4.90E+01
9.36E-02	4.89E+01
9.38E-02	4.87E+01
9.39E-02	4.86E+01
9.41E-02	4.81E+01
9.43E-02	4.73E+01
9.44E-02	4.68E+01
9.46E-02	4.65E+01
9.48E-02	4.64E+01
9.49E-02	4.64E+01
9.51E-02	4.62E+01
9.52E-02	4.65E+01
9.54E-02	4.62E+01
9.56E-02	4.54E+01
9.57E-02	4.51E+01
9.59E-02	4.53E+01
9.61E-02	4.53E+01
9.62E-02	4.51E+01
9.64E-02	4.47E+01
9.65E-02	4.45E+01
9.67E-02	4.43E+01
9.69E-02	4.43E+01
9.70E-02	4.41E+01
9.72E-02	4.37E+01
9.74E-02	4.34E+01
9.75E-02	4.31E+01
9.77E-02	4.27E+01
9.78E-02	4.22E+01
9.80E-02	4.16E+01
9.82E-02	4.11E+01
9.83E-02	4.07E+01
9.85E-02	4.08E+01
9.87E-02	4.06E+01
9.88E-02	4.03E+01
9.90E-02	3.98E+01
9.92E-02	3.96E+01
9.93E-02	3.91E+01
9.95E-02	3.87E+01
9.96E-02	3.87E+01
9.98E-02	3.84E+01
1.00E-01	3.82E+01
1.01E-01	3.70E+01
1.02E-01	3.52E+01
1.03E-01	3.36E+01
1.04E-01	3.23E+01
1.05E-01	3.07E+01
1.06E-01	2.92E+01
1.07E-01	2.79E+01
1.08E-01	2.68E+01
1.09E-01	2.54E+01
1.10E-01	2.40E+01
1.11E-01	2.26E+01
1.12E-01	2.15E+01
1.13E-01	2.02E+01
1.14E-01	1.93E+01
1.15E-01	1.83E+01
1.16E-01	1.72E+01
1.17E-01	1.62E+01
1.18E-01	1.55E+01
1.19E-01	1.46E+01
1.20E-01	1.35E+01
1.21E-01	1.26E+01
1.22E-01	1.20E+01
1.23E-01	1.15E+01
1.24E-01	1.06E+01
1.25E-01	1.01E+01
1.26E-01	9.32E+00
1.27E-01	8.51E+00
1.28E-01	8.21E+00
1.29E-01	7.65E+00
1.30E-01	7.11E+00
1.31E-01	6.86E+00
1.32E-01	6.32E+00
1.33E-01	6.21E+00
1.34E-01	5.70E+00
1.35E-01	5.44E+00
1.36E-01	5.49E+00
1.37E-01	5.01E+00
1.38E-01	5.14E+00
1.39E-01	4.33E+00
1.40E-01	4.12E+00
1.41E-01	3.74E+00
1.42E-01	3.64E+00
1.43E-01	3.64E+00
1.44E-01	3.68E+00
1.45E-01	3.31E+00
1.46E-01	3.11E+00
1.47E-01	3.00E+00
1.48E-01	2.68E+00
1.49E-01	2.86E+00
1.50E-01	2.57E+00
1.51E-01	2.61E+00
1.52E-01	2.68E+00
1.53E-01	2.64E+00
1.54E-01	2.44E+00
1.55E-01	2.46E+00
1.56E-01	2.66E+00
1.57E-01	2.52E+00
1.58E-01	1.94E+00
1.59E-01	2.37E+00
1.60E-01	2.28E+00
1.61E-01	2.37E+00
1.62E-01	2.66E+00
1.63E-01	2.38E+00
1.64E-01	2.39E+00
1.65E-01	2.54E+00
1.66E-01	2.80E+00
1.67E-01	2.26E+00
1.68E-01	2.49E+00
1.69E-01	2.73E+00
1.70E-01	2.58E+00
1.71E-01	2.84E+00
1.72E-01	2.78E+00
1.73E-01	2.53E+00
1.74E-01	2.68E+00
1.75E-01	2.77E+00
1.76E-01	2.88E+00
1.77E-01	2.84E+00
1.78E-01	2.88E+00
1.79E-01	2.87E+00
1.80E-01	2.70E+00
1.81E-01	2.91E+00
1.82E-01	2.75E+00
1.83E-01	2.96E+00
1.84E-01	2.99E+00
1.85E-01	3.18E+00
1.86E-01	3.01E+00
1.87E-01	3.10E+00
1.88E-01	3.14E+00
1.89E-01	3.13E+00
1.90E-01	3.08E+00
1.91E-01	2.95E+00
1.92E-01	3.00E+00
1.93E-01	2.94E+00
1.94E-01	3.03E+00
1.95E-01	3.15E+00
1.96E-01	2.89E+00
1.97E-01	3.00E+00
1.98E-01	3.01E+00
1.99E-01	3.13E+00
2.00E-01	3.20E+00
2.01E-01	3.19E+00
2.02E-01	3.36E+00
